# Supplementary material for: Impact of microscopic extrathyroidal extension on differentiated thyroid cancer post-surgical risk of recurrence: a retrospective analysis
Source: J Endocrinol Invest. 2023 Mar 28;46(10):2157–64. doi: 10.1007/s40618-023-02070-y (PMC10514175; doi:10.1007/s40618-023-02070-y)
Supplement: Supplementary file 1 — Supplementary file1 (XLSX 30 KB) [file 40618_2023_2070_MOESM1_ESM.xlsx]

## Sheet: Foglio1
Istologia	Stadio__TNM_UJCC_8_	ATA_RR	ATAm_RR	declassed	ETG	TgAb_pre_rai___o_entro_1_anno_da_tx_se_non_rai_	Tg	TgAb	Tg_stimolata	Dimensioni__diametro_massimo_in_mm_	N_numero_linfonodi	SCORE_ATA_TOT	SCORE_ATAM_TOT		total_score_ATA	total_score_atam	TSH_stimolo_pre_rai___o_entro_1_anno_da_tx_se_non_rai_	HB_pre_rai___o_entro_1_anno_da_tx_se_non_rai_	GB_pre_rai___o_entro_1_anno_da_tx_se_non_rai_	GR_pre_rai___o_entro_1_anno_da_tx_se_non_rai_	PLT_pre_rai___o_entro_1_anno_da_tx_se_non_rai_	RAI	Data_RAI	Dose_RAI__mCi_	Modalità_RAI__sospensione_1__rh_Tsh_2_	Scinti_post_dose__0__nulla__1_residuo_cerv_in_loggia__2_residuo_non_in_loggia__3_localizzazioni_non_al_collo_	Tg_basale_a_6_12_mesi	Tg_stimolata_a_6_12_mesi	TSH_stimolo_a__6_12_mesi	HB_a_1_anno	GB_a_1_anno	GR_a_1_anno	PLT_a_1_anno	2°_scintigrafia__0_nulla__1_residuo_cerv_in_loggia__2_residuo_non_in_loggia__3_localizzazioni_non_al_collo_	Ulteriori_cicli_di_RAI	Durata_follow_up__mesi_	Persistenza__0_no__1_biochimica__2_morfologica_	Recidiva__0_no__1_biochimica__2_morfologica_	recidiva_tot	Note		recidivaBIS	Dimensioni__diametro_massimo_in_mm_	T	declassed	Size	N_numero_linfonodi	total_score_ATA	conta
mPTC	1	0	0	no	0	nd	0.55	0	0.55	7	0	0	0		1		98	12.5	5.1	4.1	194	SI	2003-12-19	80	1	1	0.1	nd	nd	nd	nd	nd	nd	0	0	96	0	0	0	esami eseguiti a 5 anni invece che 1 anno		0	7	1a	no	0	0	1
mPTC	1	0	0	no	0	nd	0.4	0	2.71	5	0	0	0		0		183	14.3	5.4	4.7	209	SI	2014-02-11	30	2	1	0.2	nd	nd	nd	nd	nd	nd	0	0	77	0	0	0			0	5	1a	no	0	0	0
FvPTC	1	0	0	no	0	nd	0.5	0	1.9	20	0	1	1		0		35	15.4	8	nd	nd	SI	2002-10-31	90	1	1	0.5	0.5	229	15.4	7.1	5.2	271	0	0	216	0	0	0			0	20	1b	no	1	0	0
PTC	1	0	0	no	0	nd	nd	0	0.2	38	0	1	1		0		96	12.3	7.4	4.2	227	SI	2008-03-17	80	2	0	0.81	0.27	93	11.8	6.5	4.1	174	0	0	95	0	0	0			0	38	2b	no	1	0	0
mPTC	1	0	0	no	0	16	0.1	0	0.2	2	0	0	0		0		101	12.4	7	5.3	285	SI	2007-10-10	100	2	1	0.1	0.1	175	12.7	7.6	5.2	298	0		153	0	0	0			0	2	1b	no	0	0	0
mPTC	1	0	0	no	0	36	nd	0	ne	6	0	0	0		0		ne	nd	nd	nd	nd	NO	no	no	no	ne	0.5	ne	ne	14.2	7	4.7	284	0	0	124	0	0	0			0	6	1a	no	0	0	0
mPTC	1	0	0	no	0	68	0.1	0	ne	1	0	0	0		0		ne	nd	nd	nd	nd	NO	no	no	no	ne		ne	ne	12.7	nd	nd	163	0	0	96	0	0	0			0	1	1a	no	0	0	0
mPTC	1	0	0	no	0	ne	ne	0	ne	4	0	0	0		0		ne	nd	nd	nd	nd	NO	no	no	no	ne	0.6	ne	ne	ne	ne	ne	ne	0	0	201	0	0	0			0	4	1a	no	0	0	0
PTC	2	1	0	yes	0	nd	0.4	0	107.4	20	0	3	2		1		202	nd	nd	nd	nd	SI	2014-06-11	80	2	1	0.04	0.04	188	12.3	7.3	4	261	0	0	63	0	0	0			0	20	1b	yes	1	0	1
PTC	2	1	1	no	0	3000	0.04	1	0.04	45	1	2	2		1		101	13.3	4.2	5.1	203	SI	2014-03-31	100	2	2	0.2	0.04	148	12.2	3.9	4.8	198	0	0	58	0	0	0			0	45	3a	no	1	1	1
mPTC	1	0	0	no	nd	nd	nd	0	0.1	4	0	0	0		0		101	nd	nd	nd	nd	SI	2008-07-07	80	2	1	nd	0.1	75	14.1	4.8	4.8	281	0	0	132	0	0	0			0	4	1a	no	0	0	0
PTC	2	2	2	no	0	nd	nd	0	nd	23	4	3	3		2		nd	nd	nd	nd	nd	SI	2004-01-26	80	?	nd	0.4	0.04	nd	13.4	4.7	4.6	252	1	0	191	0	0	0	NO RECIDIVA		0	23	2a	no	1	4	2
PTC	1	2	2	no	0	<100	1.7	0		9	0	2	2		3		37.5	14.5	4.2	5	229	SI	2012-09-17	80	1	1	0.04	0.04	297	13.8	3.6	4.7	213	0	0	80	0	0	0			0	9	1a	no	0	0	3
mPTC	1	0	0	no	0	11	1.4	0	ne	7	0	1	1		1		ne	14	6.74	4.6	285	SI	2012-07-13	80	1	1	0.1	0.1	145.7	13.5	5	4.6	286	1	0	92	0	0	0	NO RECIDIVA		0	7	1a	no	0	0	1
PTC	2	1	0	yes	0	nd	nd	0	nd	38	1	2	1		2		nd	13.9	9	4.64	232	SI	1999-10-14	100	1	0	0.4	0.7	98	nd	nd	nd	nd	1	0	241	0	0	0			0	38	2b	yes	1	1	2
PTC	1	0	0	no	0	0.82	34	0	140	30	0	3	3		3		nd	12.2	8.8	4.2	245	SI	21/05/2001-13/12/01-6/5/02- 16/5/03-07/19	630 (100+100+150+130+150)	1	1	0,4/0,4	21,5/0,27	236/200	12,1/12	7,3/8,8	4,1/4	245/225	1	4	236	2	2	1	i valori prerai si riferiscono al periodo precedente l'ultimo ciclo; quelli post rai agli ultimi due		1	30	2a	no	1	0	3
PTC	1	0	0	no	0	4300	0.1	1	0.1	16	0	0	0		0		216.5	11	8.6	3.7	275	SI	2010-07-07	100	2	1	0.4	0.1	172.4	12	7.9	4.3	229	1	0	82	0	0	0	elevati livelli di Abtg durante tutto il follow-up, per cui inaffidabile la Tg		0	16	1b	no	0	0	0
PTC	1	1	0	yes	0	nd	0.36	0	3.87	18	0	2	1		1		51	13.7	8.3	4.8	327	SI	2012-06-06	100	1	1	0.1	0.1	116	12.9	9.33	4.6	301	1	0	93	0	0	0	NO RECIDIVA		0	18	1b	yes	1	0	1
PTC	2	1	0	yes	nd	16	0.48	0	0.7	8	1	1	0		1		101	13.2	6.5	4.8	280	SI	2010-04-26	80	1	1	0.1	0.1	126	11.1	4.8	8.4	283	0	0	116	0	0	0			0	8	1a	yes	0	1	1
mPTC	1	0	0	no	0	56	0.56	0	nd	4	0	0	0		0		nd	12.6	4.9	4.1	263	NO	no	no	nd	nd	nd	nd	nd	nd	nd	nd	nd	nd	0	190	0	0	0	esami eseguiti a 5 anni invece che 1 anno		0	4	1a	no	0	0	0
PTC		1	0	yes	0	23	0.4	0	2.7	13		1	0		1		106	9	4.7	4.4	237	SI	2005-07-06	100	1	1	0.1	0.1	132	9.8	5.8	4.8	206	nd	0	39	0	0	0			0	13	1b	yes	0		1
mPTC	1	0	0	no	0	16	1.74	0	nd	15	0	1	1		1		nd	12.4	5.6	4.2	290	SI	2003-08-07	106	1	1	0.4	0.4	80	12.3	6.4	4	261	0	0	180	0	0	0			0	15	1b	no	0	0	1
PTC	1	0	0	no	0	106	0.2	1	ne	4	0	0	0		0		ne	12.8	7.6	4.7	261	NO	no	no	no	no	0.1	ne	ne	12.8	7.6	4.6	261	nd	0	96	0	0	0			0	4	1a	no	0	0	0
PTC	1	0	0	no	0	58	0.55	1	ne	10	0	0	0		0		ne	14.4	7.3	4.7	253	NO	no	no	no	no	0.13	0.19	98	13.8	7.8	4.8	282	ne	0	85	0	0	0			0	10	1a	no	0	0	0
PTC	2	2	2	no	0	7	0.41	0	nd	16		1	1		1		nd	11.4	1,4(LLC)	3	162	SI	2011-01-17	100	2	1	0.1	0.1	196	13.6	2.3	3.7	175	0	0	113	0	0	0	pz con LLC		0	16	1b	no	0		1
mPTC+iperplasia cellule C	1	0	0	no	0	12	0.45	0	ne	1	0	0	0		0		ne	13.9	5.9	4.7	184	NO	no	no	no	no	0.64	3.3	95.6	15.1	7.2	5.2	220	ne	0	130	0	0	0			0	1	1a	no	0	0	0
PTC	3	2	2	no	0	1572	1.09	1	ne	13		2	2		2		ne	13.6	6.2	4.6	223	SI	2008-10-20	100	1	1	0.1	0.5	154	13.2	5.6	4.5	267	0	0	131	0	0	0			0	13	4a	no	0		2
FvPTC	1	1	0	yes	0	nd	1.03	0	7.23	11	0	3	2		2		37	14.3	5	4.4	255	SI	2000-12-18	100	1	1	0.5	0.47	240	12.7	3.6	3.8	nd	0	0	240	0	0	0			0	11	1b	yes	0	0	2
PTC	1	0	0	no	0	5	7.1	0	ne	4	0	1	1		1		ne	nd	nd	nd	nd	NO	no	no	no	no	3	ne	ne	13.2	11.8	4.6	241	nd	0	96	0	0	0			0	4	1a	no	0	0	1
PTC	1	1	1	no	0	176	0.06	1	0.86	14	0	1	1		1		101	14	8.5	nd	203	SI	2013-11-13	80	1	1	0.04	0.04	166	13.6	5.4	4.6	177	ne	0	90	0	0	0			0	14	1b	no	0	0	1
PTC in struma ovarii- tiroide indenne	1	0	0	no	0	35	6.8	0	ne	Teratoma ovarico no dimensioni	0	1	1		0		ne	12.8	6.2	4.6	261	SI	2013-04-22	100	2	1	0.04	ne	ne	14	4.9	4.8	169	ne	0	78	0	0	0	no tx, Tg inutile		0	Teratoma ovarico no dimensioni		no		0	0
mFvPTC	2	0	0	no	0	27	0.9	0	0.8	10	1	0	0		0		229	12.3	6.3	4.2	218	SI	2000-07-17	110	1	1	0.5	0.7	370	13.5	5.7	4.7	212	ne	0	228	0	0	0			0	10	1a	no	0	1	0	1
PTC	1	0	0	no	0	9	nd	0	9.9	15	0	0	0		0		101	nd	nd	nd	nd	SI	2008-09-29	80	1	1	0.1	0.4	123	13.3	6.6	4.8	354	1	0	122	0	0	0	NO RECIDIVA		0	15	1b	no	0	0	0
mPTC	1	0	0	no	0	4	0.7	0	nd	1	0	0	0		0		nd	15	8.2	5.1	245	NO	no	no	no	1	0.1	4	155	14.8	7.4	5.1	329	ne	0	152	0	0	0			0	1	1a	no	0	0	0
PTC	1	0	0	no	0	11.6	2.1	0	11.7	9	0	2	2		2		50	12.9	7.6	4.5	233	SI	2012-05-21	80	1	1	0.1	4.9	95.7	13.4	6.2	4.7	242	0	0	140	0	0	0	lobectomia sx nel 1987		0	9	1a	no	0	0	2
PTC+FTC	1	0	0	no	0	36	1.7	0	7.1	40	0	2	2		1		79.2	14.8	7.7	4.7	243	SI	2010-05-24	100	1	1	0.1	0.1	143.7	14.1	8.2	4.8	220	0	0	116	0	0	0			0	40	2b	no	1	0	1
	1	0	0	no	0	67	0.1	1	0.1	30	0	1	1		0		82.5	14.3	6.2	5	375	SI	2011-05-29	80	1		0.1	0.72	69.9	14.1	4	5	223	1	0	117	0	0	0			0	30	2a	no	1	0	0
PTC	1	0	0	no	0	10	3	0	14.1	20	0	3	3		3		91.5	11.2	7.3	4.3	305	SI	2010-06-23	80	1	1	0.1	0.1	153.7	12.8	6.7	4.7	304	0	0	127	0	0	0			0	20	1b	no	1	0	3
PTC	1	1	0	yes	0	21	0.4	0	0.13	11	0	1	0		1		95.5	13.8	6.8	4.6	256	SI	2011-04-13	80	nd	1	0.1	0.1	123.5	13.6	7.8	4.4	244	0	0	103	0	0	0			0	11	1b	yes	0	0	1
PTC	2	1	1	no	0	77	0.97	1	11.3	18	12	4	4		3		74.8	15.5	8.2	5.11	290	SI	06/07/2011- 23/7/12	240 (80+160)	1+2	1	0.05	3.08	168	nd	nd	nd	nd	0	1	176	0	2	1	riscontro fortemente sospetto alla scinti del 15/10/20		1	18	1b	no	1	12	3
PTC	2	1	1	no	0	32	1.53	0	3.35	22	8	4	4		2		116.3	1 2,2	8.5	4 ,5	407	SI	2010-04-26	100	2	1	0.1	0.1	117	13.4	7.2	4.3	337	0	0	128	0	0	0			0	22	2a	no	1	8	2
PTC	1	1	0	yes	0	23	0.5	0	14.4	27	0	3	2		3		47	12.8	7.4	4.2	262	SI	2001-08-06	100	1	1	0.5	0.5	155	12.9	5.9	4.3	242	0	0	216	0	0	0			0	27	2a	yes	1	0	3
PTC	1	0	0	no	0	217	0.4	1	nd	11	0	0	0		1		nd	11	3	4.1	603	NO	no	no	no	no								0	0	145	0	0	0			0	11	1b	no	0	0	1
mPTC	2	1	0	yes	0	16	0.1	0	11.5	6	1	2	1		2		101	16	6.2	5.5	242	SI	2012-01-19	80	2	0	0.6	0.7	128	11.7	5.2	4	159	3	0	109	0	0	0	seconda scinti: dubbio linfonodo; successivi esami negativi,NO RECIDIVA		0	6	1a	yes	0	1	2
PTC	2	0	0	no	0	nd	nd	0	nd	25	1	1	1		0		nd	nd	nd	nd	nd	SI	2006-12-15	100	nd	nd	0.2	0.2	295	13.9	8.2	4.8	281	nd	0	117	0	0	0	esami post Rai eseguiti a 2 anni invece che a 1		0	25	2a	no	1	1	0	1
mPTC	1	0	0	no	0	266	0.1	1	ne	6	0	0	0		0		ne	13.8	4.7	4.3	219	NO	no	no	no	no	0.1	0.1	240	13.7	4.9	4.4	222	0	0	131	0	0	0	RAI 01/07/2005(GMN tossico)5,9 mCu		0	6	1a	no	0	0	0
PTC multifocale	2	0	0	no	1	145	0.1	1	0.1	20	3	3	3		1		101	12.6	5.2	4.1	333	SI	2008-09-22	80	1	1	0.1	0.27	230	12.5	5.7	4.2	282	0	0	141	0	0	0			0	20	1b	no	1	3	1
PTC	1	1	0	yes	0	nd	nd	0	nd	18	0	2	1		1		nd	nd	nd	nd	nd	SI	2003-11-10	60	nd	1	0.4	0.4	518	14	6.4	4.5	238	1	0	180	0	0	0			0	18	1b	yes	1	0	1
FvPTC	1	0	0	no	0	393	0.4	1	nd	35	0	1	1		0		nd	13.2	6.1	4.7	283	SI	2004-07-05	77	1	1	0.4	0.4	197	13.8	7.8	4.6	310	0	0	180	0	0	0			0	35	2b	no	1	0	0
PTC	1	0	0	no	0	nd	nd	0	nd	30	0	1	1		1		nd	nd	nd	nd	197	SI	2003-09-26	50	1	1	0.4	0.4	152.8	13.1	7.8	4.3	197	0	0	142	0	0	0			0	30	2a	no	1	0	1
PTC	1	0	0	no	0	353	0.1	1	0.4	11	0	0	0		1		78.5	16	10.2	5.6	255	SI	2012-03-12	80	1	1	0.1	0.1	200.7	14	5.9	4.9	180	0	0	90	0	0	0			0	11	1b	no	0	0	1
PTC	1	0	0	no	0	43	0.4	0	0.4	11	0	0	0		0		62.2	13.8	7.8	4.7	269	SI	24/08/2005-16/8/06	223 (70+153)	1	1	0.1	0.2	94.9	13.5	6.7	4.6	234	0	0	158	0	0	1	i valori post-RAI sono riferiti al secondo ciclo		1	11	1b	no	0	0	0
PTC	2	1	0	yes	0	35	3.4	0	nd	7		2	1		2		nd	13.7	6.1	4.5	311	SI	2004-01-30	77	1	1	0.4	0.4	95.3	13.9	6.6	4.6	293	0	0	190	0	0	0			0	7	1a	yes	0		2
PTC	2	2	2	no	0	128	0.2	1	0.4	40	0	2	2		2		60.7	15.4	9	5.2	243	SI	2010-02-11	80	1	1	0.1	0.2	82.2	14.8	5.7	4.5	200	0	0	162	0	0	0			0	40	3a	no	1	0	2
mPTC	1	0	0	no	0	14	0.37	0	ne	2.5	0	0	0		0		ne	14.1	7.7	5.2	143	NO	no	no	no	no	1.5	ne	ne	13.6	7.7	4.8	321	0	0	52	0	0	0			0	2.5	1a	no	0	0	0
mPTC	1	0	0	no	1	5	0.1	0	ne	7	0	1	1		1		ne	12.7	6.2	4.1	nd	NO	no	no	no	no	0.23	ne	ne	13	5.3	4.3	266	0	0	96	0	0	0			0	7	1a	no	0	0	1
PTC	2	2	2	no	0	27	nd	0	83.8	6	5	3	3		1		51.1	11.4	4	4.9	315	SI	27/03/2000- 27/2/2001 - 4/2/02 -5/5/03 -25/3/05	730	2	1	0.4	nd (negativo)	nd	11.6	4.5	4.8	213	0	4	240	0	0	1	i valori post-RAI sono riferiti all'ultimo ciclo		1	6	1a	no	0	5	1
FTC	1	1	0	yes	0	6	2.3	0	26.4	35	0	4	3		1		92.2	14.6	9.2	5.2	155	SI	2007-11-12	80	1	1	0.1	0.2	148.7	13.9	7	4.7	170	0	0	119	0	0	0			0	35	2b	yes	1	0	1
PTC	1	0	0	no	0	44	0.4	0	0.4	17	0	0	0		1		55.8	14.8	6.8	5.3	317	SI	2005-12-22	80	1	1	0.4	0.43	94.4	14.7	7.3	5.5	425	0	0	169	0	0	0			0	17	1b	no	0	0	1
FTC (hurtle)	1	0	0	no	0	60.1	0.05	1	2.9	13	0	0	0		1		101	14.6	4.8	5.03	207	SI	2014-06-30	80	2	1	0.04	0.04	147.5	14.3	7.2	4.8	216	0	0	69	0	0	0			0	13	1b	no	0	0	1
mPTC	1	0	0	no	0	17.4	0.95	0	1.5	1.5	0	0	0		1		64	14.7	8.7	4.8	339	SI	2008-12-09	80	2	1	0.1	0.28	170.2	13.6	6.9	4.4	297	0	0	134	0	0	0			0	1.5	1a	no	0	0	1
PTC	2	2	2	no	0	19	nd	0	0.46	10	3	2	2		1		80.3	15.8	7.1	5.4	302	SI	2010-07-23	80	1	1	0.1	0.1	88.9	15	5.8	5.1	238	0	0	124	0	0	0			0	10	1a	no	0	3	1
mPTC	1	0	0	no	0	nd	nd	0	nd	5	0	0	0		0		nd	nd	nd	nd	nd	NO	no	no	no	no	1.6	ne	ne	12.2	5.1	4.1	212	0	0	143	0	0	0	gli esami riportati, sono stati eseguiti 2 anni post-tx		0	5	1a	no	0	0	0
FvPTC	1	0	0	no	nd	12	nd	0	8.6	15	0	0	0		0		101	nd	nd	nd	nd	SI	2012-07-23	80	2	1	0.1	0.3	121	12.8	3.7	4.7	146	0	0	89	0	0	0			0	15	1b	no	0	0	0
PTC	1	0	0	no	0	4	0.4	0	1.21	12	0	0	0		1		36.7	11.7	6	4.5	294	SI	2004-09-03	77	1	1	0.4	0.4	218.7	12.7	5.4	4.9	289	0	0	163	0	0	0			0	12	1b	no	0	0	1
PTC	1	0	0	no	0	13	0.1	0	1.2	10	0	0	0		0		96	13.7	8.1	4.5	453	SI	2006-07-24	80	1	1	0.1	0.1	192.8	13.1	4.8	4.2	349	0	0	170	0	0	0			0	10	1a	no	0	0	0
PTC	1	1	1	no	0	29	nd	0	10	22	0	2	2		1		100	nd	nd	nd	nd	SI	22/10/2008- 28/10/09	300	2	1	0.3	2	116.5	14.5	7.5	4.6	172	0	1	138	1	0	1			1	22	2a	no	1	0	1
FvPTC multifocale	2	1	0	yes	0	599	0.1	1	0.1	17	0	1	0		1		144	13.2	4.2	4.3	217	SI	2011-07-13	80	2	0	0.1	0.1	164.7	11.5	4.1	3.8	245	0	0	112	0	0	0			0	17	1b	yes	0	0	1
FTC	2	1	1	no	0	16	6.81	0	14	40		4	4		1		101	14	7.9	4.7	232	SI	26/03/2007-10/12/07	180	2	1	6.8	12.2	327.9	12.9	3.7	4.1	213	1	1	152	1+2	2	1	Tg mai negativizzata		1	40	3a	no	1		1
PTC	1	1	0	yes	0	14	0.2	0	4.3	14	0	1	0		1		55	14.2	3.4	4.7	190	SI	2012-10-03	80	1	1	0.1	0.1	248	13.2	3.1	4.5	127	0	0	96	0	0	0			0	14	1b	yes	0	0	1
PTC multifocale	1	0	0	no	0	18.2	0.1	0	2.1	10	0	0	0		0		97.9	14.6	7.6	4.8	308	SI	2007-12-17	80	1	1	0.1	0.1	116	13.7	4.7	4.6	288	0	0	83	0	0	0			0	10	1a	no	0	0	0
PTC	1	0	0	no	0	5000	3.8	1	nd	20	0	2	2		1		nd	nd	nd	nd	nd	SI	2001-02-15	80	2	1	0.4	0.4	279	12.2	5.7	4	259	0	0	226	0	0	0	elevati livelli di Abtg durante tutto il follow-up, per cui inaffidabile la Tg		0	20	1b	no	1	0	1
PTC multifocale	2	2	2	no	0	23	0.9	0	9.8	12	0	1	1		1		63.1	15.1	9.9	4.7	294	SI	2007-10-15	80	1	2	0.1	0.1	164.6	14.9	12	5	294	0	0	160	0	0	0			0	12	1b	no	0	0	1
FvPTC	1	0	0	no	0	52.2	1	1	9.8	18	0	1	1		0		48.4	15.4	9.3	4.8	224	SI	2013-11-25	80	1	1	0.3	1.9	161.7	13.3	10.8	4	250	0	0	81	0	0	0			0	18	1b	no	1	0	0
PTC multifocale	1	0	0	no	0	5	6.1	0	20.1	29	0	3	3		1		101	12.5	5.9	4.4	238	SI	2009-11-27	80	2	1+3	0.1	0.1	240.2	11.6	5.6	4.1	212	0	0	131	0	0	0			0	29	2a	no	1	0	1
PTC	1	1	0	yes	0	36	0.5	0	1.5	10	0	1	0		1		20.6	13.6	4.5	4.7	190	SI	2005-09-12	80	2	1	0.4	0.4	155.7	13.1	4.7	4.4	206	0	0	144	0	0	0			0	10	1a	yes	0	0	1
mPTC	1	0	0	no	0	329	nd	1	nd	4	0	0	0		1		nd	11	4.8	5.1	240	NO	no	no	no	no	0.1	nd	nd	11.6	4.6	5.1	158	0	0	89	0	0	0	RAI 01/10/2009(GMN tossico)8,6 mCu		0	4	1a	no	0	0	1
PTC	3	2	2	no	0	4.8	18.3	0	16.6	40	2	5	5		1		101	10	7.6	nd	279	SI	18/09/2013+04/2014	250 (100+150)	2	1	2.04	26.5	89.7	13.4	6.7	4.8	243	1	1	70	1+2	2	1	i valori post-RAI sono riferiti all'ultimo ciclo		1	40	4a	no	1	2	1
PTC multifocale	1	0	0	no	0	26.4	0.55	0	19	7	0	1	1		1		101	12.6	3.8	4.3	179	SI	2017-12-15	30	2	1	0.04	0.04	247.4	12.9	4.3	4.6	181	0	0	37	0	0	0			0	7	1a	no	0	0	1
FvPTC	pT3/G1-2/Nx	1	1	no	0	nd	1.18	0	9.8	45		3	3		1		41.7	14.9	7.7	5.1	261	SI	2001-06-23	100	1	1	0.48	0.48	195.4	14.6	5.3	5	307	0	0	240	0	0	0			0	45	3a	no	1		1
mPTC multifocale	1	0	0	no	0	15.9	0.04	0	0.04	5	0	0	0		0		101	15	7.2	nd	230	SI	2014-06-11	80	2	1	0.04	0.04	203.7	14.7	5.9	5.1	234	3 ma eco negativa	0	77	0	0	0			0	5	1a	no	0	0	0
PTC	2	2	2	no	0	12.4	48	0	76.63	45	5	5	5		1		101	15.8	5.9	5.5	253	SI	2015-02-11	80	1	2	0.01	0.16	122.9	15.9	6.5	5.5	231	0	0	65	0	0	0			0	45	3a	no	1	5	1
PTC	2	1	0	yes	0	71	0.1	0	0.1	15	1	1	0		1		105	15.7	5.4	5.1	226	SI	2010-03-03	80	1	1	0.1	0.1	100	15.1	4.3	4.9	201	0	0	129	0	0	0			0	15	1b	yes	0	1	1
PTC multifocale	3	2	2	no	0	nd	6.53	0	14.2	25		4	4		1		38.5	15.1	7.34	5.1	320	SI	1999-03-18	120	1	1	0.48	0.48	92.1	15.8	5.3	5.2	156	0	0	264	0	0	0			0	25	4a	no	1		1
PTC multifocale	3	2	2	no	1	51	2.1	1	37.8	20	9	6	6		1		115.7	16.6	6.8	5.5	228	SI	2013-10-28	80	1	2	2.31	6.28	170.3	15.3	6.5	5	194	0	0	86	0	0	0			0	20	4a	no	1	9	1
mPTC multifocale	1	0	0	no	0	nd	0.4	0	nd	1	0	0	0		0		nd	13.2	5.3	5.9		NO	no	no	no	no	1	nd	nd	13	5.4	5	192	ne	0	91	0	0	0	IPP		0	1	1a	no	0	0	0
mPTC	1	0	0	no	0	18.8	13.7	0	nd	3	0	1	1		1		nd	16	6.3	5.8	259	NO	no	no	no	no	14,2 (ha un lobo)	nd	nd	14.8	7.02	6.6	269	ne	0	24	0	0	0	tg non utile, solo lobectomia		0	3	1a	no	0	0	1
mPTC	1	1	0	yes	0	nd	nd	0	nd	7	0	1	0		1		nd	nd	nd	nd	nd	NO	no	no	no	no	nd	nd	nd	nd	nd	nd	nd	ne	0	152	0	0	0	IPP recidivante		0	7	1a	yes	0	0	1
PTC multifocale	1	0	0	no	0	48	0.04	0	0.04	9	0	0	0		0		101	15.7	7.8	5.1	168	SI	2013-09-13	80	2	1	0.04	0.04	112	14.5	7.2	4.8	174	0	0	85	0	0	0			0	9	1a	no	0	0	0
mPTC+FTC	1	0	0	no	1	34	14	0	47.5	30	0	4	4		1		101	11.8	6	5.8	234	SI	2008-03-04	80	2	1	0.52	5.86	220	112	5.2	5.5	197	0	0	140	0	0	0			0	30	2a	no	1	0	1
PTC multifocale	2	1	1	no	0	38	0.1	0	2.6	12	2	2	2		1		62	16.6	6.1	5.5	327	SI	2007-07-09	80	1	1	0.1	0.1	82.4	14.5	4.6	5	219	0	0	161	0	0	0			0	12	1b	no	0	2	1
mPTC multifocale	1	0	0	no	0	19	0.78	0	ne	3	0	0	0		0		ne	16.3	7.7	5.1	256	NO	no	no	no	no	10.8	ne	ne	16	7.6	5.1	232	ne	0	96	1	0	0	tg mai negativizzata		0	3	1a	no	0	0	0
FTC	1	1	0	yes	0	nd	nd	0	nd	20	0	2	1		1		nd	nd	nd	nd	nd	NO	no	no	no	no	nd	nd	nd	nd	nd	nd	nd	ne	0	86	0	0	0	tg non utile, solo lobectomia		0	20	1b	yes	1	0	1
mPTCvF	1	0	0	no	0	14	0.2	0	ne	9	0	0	0		0		ne	13	8.4	5	286	NO	no	no	no	no	0.04	ne	ne	12.8	7.9	4.5	295	ne	0	81	0	0	0			0	9	1a	no	0	0	0
PTC	2	0	0	no	0	9	0.48	0	3.9	10	4	1	1		0		83.3	15.2	8.1	4.9	262	SI	2007-06-25	80	1	1	0.6	1.4	114.4	15.4	5.6	5	335	0	1	161	0	0	0			0	10	1a	no	0	4	0
PTC	1	0	0	no	0	19	0.52	0	13.3	12	0	1	1		1		38.3	13.2	5.6	4.6	186	SI	2004-08-26	60	1	1	0.5	0.5	336	15	5.8	4.8	144	0	0	180	0	0	0	IPP		0	12	1b	no	0	0	1
FTC (hurtle) bifocale	1	1	0	yes	0	101	0.1	1	0.3	18	0	2	1		1		96	16.8	8.2	5.5	345	SI	2017-05-17	100	2	1	0.04	0.04	160	16.7	9.7	5.4	314	0	0	30	0	0	0			0	18	1b	yes	1	0	1
PTC multifocale	2	2	2	no	0	37	0.86	0	87	30	2	4	4		1		39.5	16	7.85	5.2	178	SI	07/12+11/13+ 09/16	430 (80+150+200)	2	2	7.13	57.9	157	15	6.7	5.5	149	1	2	96	1	2	1	dopo terzo ciclo RAI, fa radiotp stereotassica e sorafenib interrotto per TEP		1	30	2a	no	1	2	1
mPTC	1	0	0	no	0	nd	0.1	0	nd	2	0	0	0		0		nd	13.5	6.9	4.5	178	NO	no	no	no	ne	0.2	ne	ne	15.2	4.7	4.7	167	0	0	89	0	0	0			0	2	1a	no	0	0	0
mPTC multifocale	1	0	0	no	0	185	0.1	1	0.1	9	0	0	0		0		64	15.8	5	5.3	298	SI	2015-02-04	90	1	0	0.04	0.04	111.8	14.8	7	5.1	307	0	0	61	0	0	0			0	9	1a	no	0	0	0
[truncated: 2 more columns]
